# Supplementary material for: A Cystine Transporter Mediates Nutrient Acquisition and Redox Balance During Wheat Stripe Rust Infection
Source: Mol Plant Pathol. 2025 Nov 12;26(11):e70172. doi: 10.1111/mpp.70172 (PMC12612559; doi:10.1111/mpp.70172)
Supplement: Supplementary file 6 — Table S1: Primer list used in this study. [file MPP-26-e70172-s003.xlsx]

## Sheet: Sheet1
Table S1. Primer list used in this study
Name	Sequence 5' to 3'	Description
PstCYN1-F	ATGAATTCCTCATTAGAGAAAAAAAAT	full length cloning of PstCYN1
PstCYN1-R	TCACATCAACCAATGCAAGAAT	full length cloning of PstCYN1
PstCYN1-RT-F1	CGGTCGCTGGTATAGCCCTAAC	primer for PstCYN1 qRT-PCR
PstCYN1-RT-R1	CAAAGTAGCCATAGTCAATCCAAAGTAA	primer for PstCYN1 qRT-PCR
00764-RT-F	TAGGCTTCCTTTCCGTGTTGG	primer for PstAZ2B01G00764 qRT-PCR
00764-RT-R	CCTCGGCAAGTTTCTTCGTG	primer for PstAZ2B01G00764 qRT-PCR
00396-RT-F	CATCCTCGTTTACAGCCAGCAC	primer for PstAZ2B04G00396 qRT-PCR
00396-RT-R	ATGCCAGAACCTATTTGAGATGAGAC	primer for PstAZ2B04G00396 qRT-PCR
00947-RT-F	GCCCCGTTCCAACCTTACCT	primer for PstAZ2B05G00947 qRT-PCR
00947-RT-R	GCCCCAAGACCAGTTTCCCT	primer for PstAZ2B05G00947 qRT-PCR
00490-RT-F	CGGGACACCCACTCACGATA	primer for PstAZ2B15G00490 qRT-PCR
00490-RT-R	GGAATACCGTCCAAAAGGCTAAG	primer for PstAZ2B15G00490 qRT-PCR
00393-RT-F	GTGCTGGACAGGTATTCGGATGG	primer for PstAZ2B08G00393 qRT-PCR
00393-RT-R	CGATGGGTAGGTAGCCAGTGATG	primer for PstAZ2B08G00393 qRT-PCR
00380-RT-F	CCACGCAAGACCATACCCA	primer for PstAZ2B16G00380 qRT-PCR
00380-RT-R	AATGCCAGCCCGTGGAGTA	primer for PstAZ2B16G00380 qRT-PCR
PstEF1-qRT-F	TTCGCCGTCCGTGATATGAGACAA	primer for internal refence gene PstEF1 in qRT-PCR
PstEF1-qRT-R	ATGCGTATCATGGTGGTGGAGTGA	primer for internal refence gene PstEF1 in qRT-PCR
PstCYN1-γ-F	AGCTAGCTGATTAATTAATTTCAACGGGTTTCAGGTCTTC	primer for VIGS of PstCYN1
PstCYN1-γ-R	TGCTAGCTGAGCGGCCGCCATCCATCAGGTCCAATTCACG	primer for VIGS of PstCYN2
PstCYN1-RNAi-pDONR™ 221-F	GGGGACAAGTTTGTACAAAAAAGCAGGCTCATTTCAACGGGTTTCAGGTCTTCT	primer for PstCYN1-RNAi construction
PstCYN1-RNAi-pDONR™ 221-R	GGGGACCACTTTGTACAAGAAAGCTGGGTAATCCATCAGGTCCAATTCACG	primer for PstCYN1-RNAi construction
PstCYN1-RNAi-F	ACAGCGAAGAGGCAGTCAA	primer for positive identification of transgenic wheat
PstCYN1-RNAi-R	AAGGCGAATATCGGAAGTG	primer for positive identification of transgenic wheat
03307-416-F	TTTTCTAGAACTAGTGGATCCATGGAATCCGGCCACAAA	primer for yeast mutant complementation
03307-416-R	TAACTAATTACATGACTCGAGTCACATCAACCAGTCGATGAACT	primer for yeast mutant complementation
07854-416-F	TTTTCTAGAACTAGTGGATCCATGACGCAGAGGTACGATAACCC	primer for yeast mutant complementation
07854-416-R	TAACTAATTACATGACTCGAGTCACTCATGATCCTGAGCGACTG	primer for yeast mutant complementation
10988-416-F	TTTTCTAGAACTAGTGGATCCATGGGGCACGATAATTACAACA	primer for yeast mutant complementation
10988-416-R	TAACTAATTACATGACTCGAGTTACATGAGAACTCTGCAAACCTTT	primer for yeast mutant complementation
PstCYN1-416-F	TTTTCTAGAACTAGTGGATCCATGAATTCCTCATTAGAGAAAAAAAA	primer for yeast mutant complementation
PstCYN1-416-R	TAACTAATTACATGACTCGAGTCACATCAACCAATGCAAGAAT	primer for yeast mutant complementation
PDR195-eGFP-F	cctcgacccagcctcgagATGGTGAGCAAGGGCGAGGA	primer for subcellular localization of eGFP in yeast
PDR195-eGFP-R	aagtccaaagctggatccTTACTTGTACAGCTCGTCCATG	primer for subcellular localization of eGFP in yeast
PDR195-PstCYN1-eGFP-F	cctcgacccagcctcgagATGAATCCCTCCTTAGAGAAAAAAA	primer for subcellular localization of PstCYN1 in yeast
PDR195-PstCYN1-eGFP-R	aagtccaaagctggatccTTACTTGTACAGCTCGTCCATG	primer for subcellular localization of PstCYN1 in yeast
PstCYN1-1302-F	CGGGGGACTCTTGACCATGGCAATGAATTCCTCATTAGAGAAAAAAAAT	primer for subcellular localization in tobacco
PstCYN1-1302-R	ACTAGTCAGATCTACCATGGTCATCAACCAATGCAAGAAT	primer for subcellular localization in tobacco
PDR195-mcherry-F	cctcgacccagcctcgagATGGTGAGCAAGGGCGAGGA	primer for subcellular localization of mcherry in yeast
PDR195-mcherry-R	aagtccaaagctggatccCTTGTACAGCTCGTCCATGC	primer for subcellular localization of mcherry in yeast
PDR195-mcherry-PstHXT1-F	ATGGACGAGCTGTACAAGggatccATGCCGTCCACTGCAGCTGC	primer for subcellular localization of mcherry-PstHXT1 in yeast
PDR195-mcherry-PstHXT1-R	GCGAAGAAGTCCAAAGCTGGATCCTTATTTCTCCTCAGAAGAATCGTCC	primer for subcellular localization of mcherry-PstHXT1 in yeast
PstHXT1-pich-F	ACATTTACAATTATCGATATGCCGTCCACTGCAGCTG	primer for subcellular localization of PstHXT1-mcherry in tobacco
PstHXT1-pich-R	GCTCACCCTAGGACTAGTTTTCTCCTCAGAAGAATCGTCC	primer for subcellular localization of PstHXT1-mcherry in tobacco
